# Supplementary material for: Mites of the genus Neharpyrhynchus Fain (Acariformes, Harpirhynchidae) from Neotropical birds
Source: Zookeys. 2011 Apr 11;(89):15–31. doi: 10.3897/zookeys.89.974 (PMC3082961; doi:10.3897/zookeys.89.974)
Supplement: XML Treatment for Neharpyrhynchus [file zookeys.89.974-treatment1.xml]

<!DOCTYPE tp:taxon-treatment
  PUBLIC "-//TaxonX//DTD Taxonomic Treatment Publishing DTD v0 20100105//EN" "tax-treatment-NSO.dtd">
<tp:taxon-treatment xmlns:tp="http://www.plazi.org/taxpub"><tp:treatment-meta><mixed-citation publication-type="journal"><person-group><name><surname>Andre V.</surname><given-names>Bochkov</given-names></name><name><surname>Ivan</surname><given-names>Literak</given-names></name></person-group><article-title>Mites of the genus <italic>Neharpyrhynchus</italic> Fain (Acariformes, Harpirhynchidae) from Neotropical birds</article-title><source>Zookeys</source><day>11</day><month>4</month><year>2011</year><volume>2011</volume><issue>89</issue><fpage>15</fpage><lpage>31</lpage><pub-id pub-id-type="doi">10.3897/zookeys.89.974</pub-id></mixed-citation></tp:treatment-meta><tp:nomenclature><label>Genus</label><tp:taxon-name>
                        <tp:taxon-name-part taxon-name-part-type="genus">Neharpyrhynchus</tp:taxon-name-part>
                    </tp:taxon-name><tp:taxon-authority>Fain</tp:taxon-authority></tp:nomenclature><tp:treatment-sec sec-type="Type species"><title>Type species:</title><p><tp:taxon-name>Harpyrhynchus plumaris</tp:taxon-name> Fritsch, 1954: 193, figs 11, 12, by original designation</p></tp:treatment-sec><tp:treatment-sec sec-type="Diagnosis"><title>Diagnosis.</title><sec sec-type="Female"><title>Female.</title><p>Subcapitulum bearing setae <italic>n, m</italic>, and <italic>elcp</italic>; palp bearing setae <italic>vF, dF, dG, l”G, dT, l”T, l”Ta</italic>. Setae <italic>vF</italic> smooth or serrate, setae (=palpalae) <italic>dF, dG</italic>, and <italic>l”G</italic> grouped together, strongly thickened and roughly barbed. Membranous part of palpal tarsi bearing 2 microspurs. Idiosoma saccate. Anterior part of propodonotum sclerotized <!--PageBreak-->(see remark below); this sclerotized area smooth or sculptured. Dorsal shield distinctly developed, without ornamentation or finely ornamented. Idiosomal setae: <italic>vi, ve</italic>, and <italic>si</italic> set close to each other in anterior part of propodosoma, barbed filiform; <italic>se</italic> and <italic>c2</italic> situated distinctly far from <italic>si</italic>; <italic>h1</italic> – whip-like; <italic>1a</italic>, <italic>1b</italic> – fine, smooth filiform; setae <italic>3a</italic> present or absent; setae <italic>scx</italic> and <italic>ag</italic> absent. Legs I–II moderately reduced, with distinct basal lobes; their pretarsi with pair of angled claws and ciliated empodium each. Leg I with 2–4 articulated segments. Tarsus I with 8 setae (<italic>tc’, tc”, p’, p”, a’, a”, u’, u”</italic>) and 1 straight solenidion <italic>ω1</italic>I; tibia I with 5 setae (<italic>d, l’, l”, v’, v”</italic>), two other proximal segments (if present) devoid of setae. Leg II with 2–4 articulated segments. Tarsus II with 7 setae (<italic>tc’, tc”, p”, a’, a”, u’, u”</italic>) and 1 straight solenidion <italic>ω1</italic>II; tibia II with 5 setae (<italic>d, l’, l”, v’, v”</italic>), two other proximal segments (if present) devoid of setae. Posterior legs III and IV bearing 4–6 setae each; legs III with 1 segment, legs IV with 1 or more rarely with 2 segments.</p></sec><sec sec-type="Male"><title>Male.</title><p>Gnathosoma as in female. Idiosoma rhomboid in outline. Anterior sclerotized area of propodosoma absent. Dorsal shield well developed, occupying most part of dorsal idiosomal surface. Genital opening situated in middle part of dorsal shield. Genital setae 3 pairs. Penis originating behind genital opening. Situations of dorsal idiosomal setae typical for subfamily. Setae <italic>3a</italic> present. Legs I and II well developed, without basal lobes, with 5 articulate segments each. Setation of tibia and tarsi as in females, three other proximal segments with setae. Legs III with two segments, both bearing setae; legs IV with one segment.</p></sec></tp:treatment-sec><tp:treatment-sec sec-type="Species included"><title>Species included:</title><p><tp:taxon-name>Neharpyrhynchus baile</tp:taxon-name> Bochkov et al., <tp:taxon-name>Neharpyrhynchus bochkovi</tp:taxon-name> Martinu et al., <tp:taxon-name>Neharpyrhynchus chlorospingus</tp:taxon-name> sp. n., <tp:taxon-name>Neharpyrhynchus hippolae</tp:taxon-name> Bochkov, <tp:taxon-name>Neharpyrhynchus mironovi</tp:taxon-name> sp. n., <tp:taxon-name>Neharpyrhynchus novoplumaris</tp:taxon-name> (Moss et al.), <tp:taxon-name>Neharpyrhynchus pari</tp:taxon-name> Martinu et al., <tp:taxon-name>Neharpyrhynchus pilirostris</tp:taxon-name> (Berlese &amp; Trouessart), <tp:taxon-name>Neharpyrhynchus plumaris</tp:taxon-name> (Fritsch), <tp:taxon-name>Neharpyrhynchus schoenobaenus</tp:taxon-name> Martinu et al., <tp:taxon-name>Neharpyrhynchus spinus</tp:taxon-name> Martinu et al., <tp:taxon-name>Neharpyrhynchus squamiferus</tp:taxon-name> (Fain), <tp:taxon-name>Neharpyrhynchus tangara</tp:taxon-name> sp. n., and <tp:taxon-name>Neharpyrhynchus trochilinus</tp:taxon-name> (Fain).</p></tp:treatment-sec><tp:treatment-sec sec-type="Hosts"><title>Hosts:</title><p><tp:taxon-name>Passeriformes</tp:taxon-name>: <tp:taxon-name>Aegithalidae</tp:taxon-name>, <tp:taxon-name>Cardinalidae</tp:taxon-name>, <tp:taxon-name>Certhiidae</tp:taxon-name>, <tp:taxon-name>Emberizidae</tp:taxon-name>, <tp:taxon-name>Fringillidae</tp:taxon-name>, <tp:taxon-name>Muscicapidae</tp:taxon-name>, <tp:taxon-name>Paridae</tp:taxon-name>, <tp:taxon-name>Passeridae</tp:taxon-name>, <tp:taxon-name>Sturnidae</tp:taxon-name>, <tp:taxon-name>Sylviidae</tp:taxon-name>, <tp:taxon-name>Thraupidae</tp:taxon-name>, <tp:taxon-name>Troglodytidae</tp:taxon-name>, <tp:taxon-name>Turdidae</tp:taxon-name>; <tp:taxon-name>Apodiformes</tp:taxon-name>: <tp:taxon-name>Trochilidae</tp:taxon-name>.</p></tp:treatment-sec><tp:treatment-sec sec-type="Remarks"><title>Remarks.</title><p>The sclerotized area on the anterior part of the propodonotum was incorrectly named as the propodosomal (=propodonotal) shield by <xref ref-type="bibr" rid="B14">Martinu et al. (2008)</xref>. In <tp:taxon-name>Harpirhynchidae</tp:taxon-name>, actually, the true propodonotal shield is fused with the hysteronotal shield or its remnants to form a common large shield, which can be referred to as the dorsal shield (<xref ref-type="bibr" rid="B3">Bochkov 2008</xref>). The sclerotized area in the anterior part of the propodosoma situated anterior to the dorsal shield is formed <italic>de novo</italic> and probably helps to fix the subcapitulum when the female attaches to a feather (<xref ref-type="fig" rid="F1">Fig. 1</xref>).</p><fig id="F1" position="float" orientation="portrait"><label>Figure 1.</label><caption><p><bold>A</bold> <tp:taxon-name>Neharpyrhynchus chlorospingus</tp:taxon-name> sp. n., gravid female attached to host feather (photographed by A. V. Bochkov) <bold>B</bold> <tp:taxon-name>Panterpe insignis</tp:taxon-name> (<tp:taxon-name>Trochilidae</tp:taxon-name>) – host of <tp:taxon-name>Neharpyrhynchus trochilinus</tp:taxon-name> (Fain) (photographed by Z. Literakova).</p></caption><graphic xmlns:xlink="http://www.w3.org/1999/xlink" xlink:href="ZooKeys-089-015-g001.jpg" position="float" orientation="portrait" xlink:type="simple"/></fig></tp:treatment-sec><ref-list><ref id="B14"><mixed-citation xmlns:xlink="http://www.w3.org/1999/xlink" xlink:type="simple"><person-group><name name-style="western"><surname>Martinu</surname><given-names>J</given-names></name><name name-style="western"><surname>Dusbabek</surname><given-names>F</given-names></name><name name-style="western"><surname>Literak</surname><given-names>I</given-names></name></person-group> (<year>2008</year>)<article-title> A review of mites of the genus <italic>Neharpyrhynchus</italic> Fain (Acari: Harpirhynchidae) – ectoparasites of wild birds, including description of four new species.</article-title><source>International Journal of Acarology</source><volume>34</volume>:<fpage>197</fpage>-<lpage>209</lpage>.</mixed-citation></ref><ref id="B3"><mixed-citation xmlns:xlink="http://www.w3.org/1999/xlink" xlink:type="simple"><!--PageBreak--><person-group><name name-style="western"><surname>Bochkov</surname><given-names>AV</given-names></name></person-group> (<year>2008</year>)<article-title> New observations on phylogeny of cheyletoid mites (Acari: Prostigmata: Cheyletoidea).</article-title><source>Proceedings of the Zoological Institute</source><volume>312</volume>:<fpage>54</fpage>-<lpage>73</lpage>.</mixed-citation></ref></ref-list></tp:taxon-treatment>
