# Supplementary material for: Mites of the genus Neharpyrhynchus Fain (Acariformes, Harpirhynchidae) from Neotropical birds
Source: Zookeys. 2011 Apr 11;(89):15–31. doi: 10.3897/zookeys.89.974 (PMC3082961; doi:10.3897/zookeys.89.974)
Supplement: XML Treatment for Neharpyrhynchus chlorospingus [file zookeys.89.974-treatment2.xml]

<!DOCTYPE tp:taxon-treatment
  PUBLIC "-//TaxonX//DTD Taxonomic Treatment Publishing DTD v0 20100105//EN" "tax-treatment-NSO.dtd">
<tp:taxon-treatment xmlns:tp="http://www.plazi.org/taxpub"><tp:treatment-meta><mixed-citation publication-type="journal"><person-group><name><surname>Andre V.</surname><given-names>Bochkov</given-names></name><name><surname>Ivan</surname><given-names>Literak</given-names></name></person-group><article-title>Mites of the genus <italic>Neharpyrhynchus</italic> Fain (Acariformes, Harpirhynchidae) from Neotropical birds</article-title><source>Zookeys</source><day>11</day><month>4</month><year>2011</year><volume>2011</volume><issue>89</issue><fpage>15</fpage><lpage>31</lpage><pub-id pub-id-type="doi">10.3897/zookeys.89.974</pub-id></mixed-citation></tp:treatment-meta><tp:nomenclature><tp:taxon-name>
                    	<tp:taxon-name-part taxon-name-part-type="genus">Neharpyrhynchus</tp:taxon-name-part>
                    	<tp:taxon-name-part taxon-name-part-type="species">chlorospingus</tp:taxon-name-part>
                    	<object-id xmlns:xlink="http://www.w3.org/1999/xlink" xlink:type="simple">urn:lsid:zoobank.org:act:60C5B820-F280-4D12-9C80-BE5B9D9B2BCD</object-id>
                    </tp:taxon-name><tp:taxon-authority>Bochkov &amp; Literak</tp:taxon-authority><tp:taxon-status xmlns:xlink="http://www.w3.org/1999/xlink" xlink:type="simple">sp. n.</tp:taxon-status><xref ref-type="fig" rid="F2">Figs 2</xref><xref ref-type="fig" rid="F3">3</xref><xref ref-type="fig" rid="F6">6A</xref></tp:nomenclature><tp:treatment-sec sec-type="Type material"><title>Type material.</title><p>Female holotype (ZISP H-T-8, AVB 10-1210-001) and 4 female paratypes (ZISP AVB 10-1210-001, 1–4) from <tp:taxon-name>Chlorospingus pileatus</tp:taxon-name> Salvin (<tp:taxon-name>Passeriformes</tp:taxon-name>, <!--PageBreak--><tp:taxon-name>Emberizidae</tp:taxon-name>) [feathers around ear apertures], COSTA RICA: Cerro de la Mueste, <named-content xmlns:xlink="http://www.w3.org/1999/xlink" content-type="dwc:verbatimCoordinates" xlink:type="simple">9°34'N, 83°45'W</named-content>, 13 August 2010, coll. I. Literak et al. (CM 112).</p></tp:treatment-sec><tp:treatment-sec sec-type="Type deposition"><title>Type deposition.</title><p>Holotype and 3 paratypes deposited in the ZISP, one paratype in the INBio.</p></tp:treatment-sec><tp:treatment-sec sec-type="Description"><title>Description.</title><sec sec-type="Female (holotype)"><title>Female (holotype).</title><p>Idiosoma, including gnathosoma, 525 long (500–550 in 3 paratypes), 360 wide (350–360) (<xref ref-type="fig" rid="F2">Fig. 2</xref>). Gnathosoma 130 long (130–145), 130 wide (130–140). Palps 50–60 long, moderately inflated dorsally. All palpalae distinctly pectinate (<xref ref-type="fig" rid="F3">Fig. 3A</xref>). Lengths of palpalae: <italic>dF</italic> 35 (35–35), <italic>dG</italic> 20 (20–25), and <italic>l”G</italic> 50 (40–50); <italic>dG</italic> slightly thicker and about 2 times shorter than <italic>dF</italic> and <italic>l”G</italic>. Setae <italic>vF</italic> 100–110 long, smooth. Subcapitulum ventrally with setae <italic>n</italic> and <italic>m</italic>, about 40 and 50 long, respectively. Peritremal branch about 85 long. Idiosoma 425 long (420–440). Anterior region of propodonotum covered by short irregularly situated folds, without scales or tubercles (<xref ref-type="fig" rid="F6">Fig. 6A</xref>). Dorsal shield entire, 165 long in midline (160–170), 300 at maximum width (300–330) (<xref ref-type="fig" rid="F2">Fig. 2A</xref>). Anterior and posterior margins of dorsal shield widely concave. Ventral surface of idiosoma with indistinct transverse striations, without scales or verrucosities (<xref ref-type="fig" rid="F2">Fig. 2B</xref>). Setal lengths: <italic>vi, ve</italic>, and <italic>si</italic> - all distinctly barbed, subequal in length, 150–160; <italic>se, c2</italic>, and <italic>1a</italic> - all smooth, 10–12; <italic>h1</italic> whip-like, 250 (230–260); <italic>1b</italic> smooth, about 40; <italic>3a</italic> present, about 20. Base of legs I with distinctly developed and slightly attenuated fleshy lobe; base of legs II with moderately developed rounded lobe. Leg I with 2 articulated segments (<xref ref-type="fig" rid="F3">Fig. 3B</xref>). Leg II with 2 articulated segments (<xref ref-type="fig" rid="F3">Fig. 3C</xref>). Legs III, IV with one segment, each bearing 4 (more rarely 5) long setae. One ventral seta of leg III and 2 ventral seta of leg IV 100–120 long, about half the length of other setae situated dorsally or dorsoterminally, 200–250 long.</p><!--PageBreak--></sec><sec sec-type="Male"><title>Male.</title><p>Unknown.</p><fig id="F2" position="float" orientation="portrait"><label>Figure 2.</label><caption><p><tp:taxon-name>Neharpyrhynchus chlorospingus</tp:taxon-name> sp. n., female holotype, <bold>A</bold> dorsal view <bold>B</bold> ventral view.</p></caption><graphic xmlns:xlink="http://www.w3.org/1999/xlink" xlink:href="ZooKeys-089-015-g002.jpg" position="float" orientation="portrait" xlink:type="simple"/></fig><fig id="F3" position="float" orientation="portrait"><label>Figure 3.</label><caption><p><tp:taxon-name>Neharpyrhynchus chlorospingus</tp:taxon-name> sp. n., details of female holotype, <bold>A</bold> palp in dorsal view <bold>B</bold> leg I in dorsal view <bold>C</bold> leg II in dorsal view.</p></caption><graphic xmlns:xlink="http://www.w3.org/1999/xlink" xlink:href="ZooKeys-089-015-g003.jpg" position="float" orientation="portrait" xlink:type="simple"/></fig></sec></tp:treatment-sec><tp:treatment-sec sec-type="Etymology"><title>Etymology.</title><p>The species name is derived from the generic name of the host and is a noun in apposition.</p></tp:treatment-sec><tp:treatment-sec sec-type="Differential diagnosis"><title>Differential diagnosis.</title><p>This species belongs to the “<italic>plumaris”</italic> species group including three species, <tp:taxon-name>Neharpyrhynchus plumaris</tp:taxon-name> (Fritsch), <tp:taxon-name>Neharpyrhynchus novoplumaris</tp:taxon-name> (Moss et al.), and <tp:taxon-name>Neharpyrhynchus spinus</tp:taxon-name> Martinu et al. (<xref ref-type="bibr" rid="B14">Martinu et al. 2008</xref>). In females of this group, legs I and II consist of the two articulated segments, palpal setae <italic>vF</italic> are smooth, the anterior region of the propodonotum is covered by short irregular striations, and setae <italic>3a</italic> are present. Within this group, it is close to <tp:taxon-name>Neharpyrhynchus novoplumaris</tp:taxon-name> described from <tp:taxon-name>Certhia familiaris</tp:taxon-name> Linnaeus (<tp:taxon-name>Passeriformes</tp:taxon-name>, <tp:taxon-name>Certhiidae</tp:taxon-name>) [type host] and <tp:taxon-name>Cardinalis cardinalis</tp:taxon-name> (Linnaeus) (<tp:taxon-name>Passeriformes</tp:taxon-name>, <tp:taxon-name>Cardinalidae</tp:taxon-name>) from USA (<xref ref-type="bibr" rid="B16">Moss et al. 1968</xref>). In females of both of these species setae <italic>dG</italic> are about half the lenth of <italic>l”G</italic>. In the other two species of the genus, setae <italic>dG</italic> and <italic>l”G</italic> are subequal. Females of <tp:taxon-name>Neharpyrhynchus chlorospingus</tp:taxon-name> differ from <tp:taxon-name>Neharpyrhynchus novoplumaris</tp:taxon-name> by the following characters. In <tp:taxon-name>Neharpyrhynchus chlorospingus</tp:taxon-name>, palpal setae <italic>dF</italic> are slightly shorter than <italic>l”G</italic>, setae <italic>se</italic> and <italic>c2</italic> are about four times shorter than <italic>1b</italic>, the posterior margin of the dorsal shield is widely concave. In <tp:taxon-name>Neharpyrhynchus novoplumaris</tp:taxon-name>, palpal setae <italic>dF</italic> are slightly longer than <italic>l”G</italic>, setae <italic>se</italic> and <italic>c2</italic> are subequal or only slightly shorter than <italic>1b</italic>, the posterior margin of the dorsal shield is widely convex.<!--PageBreak--></p></tp:treatment-sec><tp:treatment-sec><!--Section generated to contain objects referenced in tp:taxon-treatment.--><fig id="F6" position="float" orientation="portrait"><label>Figure 6.</label><caption><p><tp:taxon-name>Neharpyrhynchus</tp:taxon-name> spp, anterior part of propodonotum, <bold>A</bold> <tp:taxon-name>Neharpyrhynchus chlorospingus</tp:taxon-name> sp. n. <bold>B</bold> <tp:taxon-name>Neharpyrhynchus mironovi</tp:taxon-name> sp. n. <bold>C</bold> <tp:taxon-name>Neharpyrhynchus tangara</tp:taxon-name> sp. n. <bold>D</bold> <tp:taxon-name>Neharpyrhynchus trochilinus</tp:taxon-name> (Fain).</p></caption><graphic xmlns:xlink="http://www.w3.org/1999/xlink" xlink:href="ZooKeys-089-015-g006.jpg" position="float" orientation="portrait" xlink:type="simple"/></fig></tp:treatment-sec><ref-list><ref id="B14"><mixed-citation xmlns:xlink="http://www.w3.org/1999/xlink" xlink:type="simple"><person-group><name name-style="western"><surname>Martinu</surname><given-names>J</given-names></name><name name-style="western"><surname>Dusbabek</surname><given-names>F</given-names></name><name name-style="western"><surname>Literak</surname><given-names>I</given-names></name></person-group> (<year>2008</year>)<article-title> A review of mites of the genus <italic>Neharpyrhynchus</italic> Fain (Acari: Harpirhynchidae) – ectoparasites of wild birds, including description of four new species.</article-title><source>International Journal of Acarology</source><volume>34</volume>:<fpage>197</fpage>-<lpage>209</lpage>.</mixed-citation></ref><ref id="B16"><mixed-citation xmlns:xlink="http://www.w3.org/1999/xlink" xlink:type="simple"><person-group><name name-style="western"><surname>Moss</surname><given-names>WW</given-names></name><name name-style="western"><surname>Oliver</surname><given-names>JH</given-names></name><name name-style="western"><surname>Nelson</surname><given-names>B</given-names></name></person-group> (<year>1968</year>)<article-title> Karyotypes and developmental stages of <italic>Harpyrhynchus novoplumaris</italic> sp. n. (Acari: Cheyletoidea: Harpyrhynchidae) a parasite of North American birds.</article-title><source>Journal of Parasitology</source><volume>54</volume>:<fpage>377</fpage>-<lpage>392</lpage>.</mixed-citation></ref></ref-list></tp:taxon-treatment>
