# Supplementary material for: Mites of the genus Neharpyrhynchus Fain (Acariformes, Harpirhynchidae) from Neotropical birds
Source: Zookeys. 2011 Apr 11;(89):15–31. doi: 10.3897/zookeys.89.974 (PMC3082961; doi:10.3897/zookeys.89.974)
Supplement: XML Treatment for Neharpyrhynchus mironovi [file zookeys.89.974-treatment3.xml]

<!DOCTYPE tp:taxon-treatment
  PUBLIC "-//TaxonX//DTD Taxonomic Treatment Publishing DTD v0 20100105//EN" "tax-treatment-NSO.dtd">
<tp:taxon-treatment xmlns:tp="http://www.plazi.org/taxpub"><tp:treatment-meta><mixed-citation publication-type="journal"><person-group><name><surname>Andre V.</surname><given-names>Bochkov</given-names></name><name><surname>Ivan</surname><given-names>Literak</given-names></name></person-group><article-title>Mites of the genus <italic>Neharpyrhynchus</italic> Fain (Acariformes, Harpirhynchidae) from Neotropical birds</article-title><source>Zookeys</source><day>11</day><month>4</month><year>2011</year><volume>2011</volume><issue>89</issue><fpage>15</fpage><lpage>31</lpage><pub-id pub-id-type="doi">10.3897/zookeys.89.974</pub-id></mixed-citation></tp:treatment-meta><tp:nomenclature><tp:taxon-name>
                        <tp:taxon-name-part taxon-name-part-type="genus">Neharpyrhynchus</tp:taxon-name-part>
                        <tp:taxon-name-part taxon-name-part-type="species">mironovi</tp:taxon-name-part>
                    		<object-id xmlns:xlink="http://www.w3.org/1999/xlink" xlink:type="simple">urn:lsid:zoobank.org:act:07B0EB50-C713-417B-AAA4-0B240A93AA7D</object-id>
                    </tp:taxon-name><tp:taxon-authority>Bochkov &amp; Literak</tp:taxon-authority><tp:taxon-status xmlns:xlink="http://www.w3.org/1999/xlink" xlink:type="simple">sp. n.</tp:taxon-status><xref ref-type="fig" rid="F4">Figs 4</xref><xref ref-type="fig" rid="F5">5A–C</xref><xref ref-type="fig" rid="F6">6B</xref></tp:nomenclature><tp:treatment-sec sec-type="Type material"><title>Type material.</title><p>Female holotype (MZUSP), 20 female paratypes (ZISP AVB 10-1210-002, #1–20) on slides and numerous paratypes preserved in alcohol from <tp:taxon-name>Dacnis cayana</tp:taxon-name> (Linnaeus) (<tp:taxon-name>Passeriformes</tp:taxon-name>, <tp:taxon-name>Thraupidae</tp:taxon-name>) [feathers around ear apertures, back of the <!--PageBreak-->head and neck], BRAZIL: Minas Gerais, Belo Horizonte, Nova Lima, Área de Proteção Permanente (Permanent area for protection) do Condomínio Miguelão, <named-content xmlns:xlink="http://www.w3.org/1999/xlink" content-type="dwc:verbatimCoordinates" xlink:type="simple">20°07'S, 43°58'W</named-content>, 8 September 2010, coll. S.V. Mironov et al. (SVM-10-0908-1).</p></tp:treatment-sec><tp:treatment-sec sec-type="Type deposition"><title>Type deposition.</title><p>Holotype and 10 paratypes deposited in the MZUSP, 6 paratypes in the ZISP, 2 paratypes in the UMMZ, and 2 paratypes in the IPCR. Alcohol preserved paratypes deposited in the MZUSP and ZISP.</p></tp:treatment-sec><tp:treatment-sec sec-type="Description"><title>Description.</title><sec sec-type="Female (holotype)"><title>Female (holotype).</title><p>Idiosoma, including gnathosoma, 675 long (660–680 in 10 paratypes), 425 wide (420–435) (<xref ref-type="fig" rid="F4">Fig. 4</xref>). Gnathosoma 135 long (130–140), 150 wide (140–155). Palps 65–75 long, distinctly inflated dorsally. All palpalae distinctly pectinate (<xref ref-type="fig" rid="F5">Fig. 5A</xref>). Lengths of palpalae: <italic>dF</italic> 40 (38–40), <italic>dG</italic> 30 (28–33), and <italic>l”G</italic> 30 (30–35); <italic>dF</italic> only slightly longer than <italic>dG</italic> and <italic>l”G</italic>. Setae <italic>vF</italic> about 100 long, smooth. Subcapitulum ventrally with setae <italic>n</italic> and <italic>m</italic>, about 80 long. Peritremal branch about 120 long. Idiosoma 525 long (510–530). Anterior region of propodonotum covered by short rounded scales situated irregularly in its posterior half (<xref ref-type="fig" rid="F6">Fig. 6B</xref>). Dorsal shield entire, 200 long in midline (190–200), 350 at maximum width (350–370) (<xref ref-type="fig" rid="F4">Fig. 4A</xref>). Anterior margin of dorsal shield almost straight, with pair of lateral<!--PageBreak--><!--PageBreak--> anteriorly directed projections; posterior margin with distinct median concavity. This shield covered by fine rhomboid-like pattern, almost indistinct in anterior half and more clearly discernible in posterior half. Ventral surface of idiosoma with indistinct transverse striations, without scales or verrucosities (<xref ref-type="fig" rid="F4">Fig. 4B</xref>). Setal lengths: <italic>vi, ve</italic>, and <italic>si</italic> - all distinctly barbed, subequal in length, 160–175; <italic>se</italic> and <italic>1a</italic> 12–25<italic>, c2</italic> 50–60- all smooth; <italic>h1</italic> whip-like, 250 (250–280); <italic>1b</italic> smooth, 30–40, <italic>3a</italic> absent. Base of legs I with distinctly developed fleshy lobe partially covering leg segments; base of legs II with moderately developed rounded lobe. Leg I with 2 articulated segments (<xref ref-type="fig" rid="F5">Fig. 5B</xref>). Leg II with 2 articulated segments (<xref ref-type="fig" rid="F5">Fig. 5C</xref>). Legs III, IV with one segment, each bearing 4 long setae. One ventral seta of leg III and 2 ventral seta of leg IV about 150 long, about half the length of other setae situated dorsally or dorsoterminally, 250–300 long.</p></sec><sec sec-type="Male"><title>Male.</title><p>Unknown.</p><fig id="F4" position="float" orientation="portrait"><label>Figure 4.</label><caption><p><tp:taxon-name>Neharpyrhynchus mironovi</tp:taxon-name> sp. n., female holotype, <bold>A</bold> dorsal view <bold>B</bold> ventral view.</p></caption><graphic xmlns:xlink="http://www.w3.org/1999/xlink" xlink:href="ZooKeys-089-015-g004.jpg" position="float" orientation="portrait" xlink:type="simple"/></fig></sec></tp:treatment-sec><tp:treatment-sec sec-type="Etymology"><title>Etymology.</title><p>The species is named in honour of the prominent Russian acarologist Dr. Sergey V. Mironov (ZISP).</p></tp:treatment-sec><tp:treatment-sec sec-type="Differential diagnosis"><title>Differential diagnosis.</title><p>It is close to species of the group “<italic>pilirostris”</italic>. In all these species, setae <italic>vF</italic> are smooth, only two articulated segments on legs I and II are present, and setae <italic>3a</italic> are absent. Among species of this group, <tp:taxon-name>Neharpyrhynchus mironovi</tp:taxon-name> is close to <tp:taxon-name>Neharpyrhynchus pari</tp:taxon-name> by the presence of four setae on leg III and by irregular ornamentation of the anterior part of the propodosoma. The new species differs from<tp:taxon-name>Neharpyrhynchus pari</tp:taxon-name> by the following characters. <!--PageBreak-->In females of <tp:taxon-name>Neharpyrhynchus mironovi</tp:taxon-name>, the palps are distinctly inflated dorsally, the ornamentation of the anterior part of the propodonotum is scale-like and present only in the posterior half of this region, setae <italic>c2</italic> are 50–60 long. In <tp:taxon-name>Neharpyrhynchus pari</tp:taxon-name>, the palps are moderately inflated dorsally, the anterior part of the propodonotum is fully ornamented by verrucosities and setae <italic>c2</italic> are 5–6 long.</p></tp:treatment-sec><tp:treatment-sec><!--Section generated to contain objects referenced in tp:taxon-treatment.--><fig id="F5" position="float" orientation="portrait"><label>Figure 5.</label><caption><p><tp:taxon-name>Neharpyrhynchus</tp:taxon-name> spp, details of females. <tp:taxon-name>Neharpyrhynchus mironovi</tp:taxon-name> sp. n., holotype (<bold>A–C</bold>), <bold>A</bold> palp in dorsal view <bold>B</bold> leg I in dorsal view <bold>C</bold> leg II in dorsal view; <tp:taxon-name>Neharpyrhynchus tangara</tp:taxon-name> sp. n. (<bold>D–F</bold>), <bold>D</bold> palp in dorsal view <bold>E</bold> anterior part of propodonotum <bold>F</bold> posterior margin of dorsal shield. Scale bars: <bold>A–D</bold> = 25 μm; <bold>E</bold> and <bold>F</bold> = 100 μm.</p></caption><graphic xmlns:xlink="http://www.w3.org/1999/xlink" xlink:href="ZooKeys-089-015-g005.jpg" position="float" orientation="portrait" xlink:type="simple"/></fig><fig id="F6" position="float" orientation="portrait"><label>Figure 6.</label><caption><p><tp:taxon-name>Neharpyrhynchus</tp:taxon-name> spp, anterior part of propodonotum, <bold>A</bold> <tp:taxon-name>Neharpyrhynchus chlorospingus</tp:taxon-name> sp. n. <bold>B</bold> <tp:taxon-name>Neharpyrhynchus mironovi</tp:taxon-name> sp. n. <bold>C</bold> <tp:taxon-name>Neharpyrhynchus tangara</tp:taxon-name> sp. n. <bold>D</bold> <tp:taxon-name>Neharpyrhynchus trochilinus</tp:taxon-name> (Fain).</p></caption><graphic xmlns:xlink="http://www.w3.org/1999/xlink" xlink:href="ZooKeys-089-015-g006.jpg" position="float" orientation="portrait" xlink:type="simple"/></fig></tp:treatment-sec></tp:taxon-treatment>
