# Supplementary material for: Mites of the genus Neharpyrhynchus Fain (Acariformes, Harpirhynchidae) from Neotropical birds
Source: Zookeys. 2011 Apr 11;(89):15–31. doi: 10.3897/zookeys.89.974 (PMC3082961; doi:10.3897/zookeys.89.974)
Supplement: XML Treatment for Neharpyrhynchus tangara [file zookeys.89.974-treatment4.xml]

<!DOCTYPE tp:taxon-treatment
  PUBLIC "-//TaxonX//DTD Taxonomic Treatment Publishing DTD v0 20100105//EN" "tax-treatment-NSO.dtd">
<tp:taxon-treatment xmlns:tp="http://www.plazi.org/taxpub"><tp:treatment-meta><mixed-citation publication-type="journal"><person-group><name><surname>Andre V.</surname><given-names>Bochkov</given-names></name><name><surname>Ivan</surname><given-names>Literak</given-names></name></person-group><article-title>Mites of the genus <italic>Neharpyrhynchus</italic> Fain (Acariformes, Harpirhynchidae) from Neotropical birds</article-title><source>Zookeys</source><day>11</day><month>4</month><year>2011</year><volume>2011</volume><issue>89</issue><fpage>15</fpage><lpage>31</lpage><pub-id pub-id-type="doi">10.3897/zookeys.89.974</pub-id></mixed-citation></tp:treatment-meta><tp:nomenclature><tp:taxon-name>
                        <tp:taxon-name-part taxon-name-part-type="genus">Neharpyrhynchus</tp:taxon-name-part>
                        <tp:taxon-name-part taxon-name-part-type="species">tangara</tp:taxon-name-part>
                    		<object-id xmlns:xlink="http://www.w3.org/1999/xlink" xlink:type="simple">urn:lsid:zoobank.org:act:5C1328B7-9A79-445A-AFB6-BC5402DFC36C</object-id>
                    </tp:taxon-name><tp:taxon-authority>Bochkov &amp; Literak</tp:taxon-authority><tp:taxon-status xmlns:xlink="http://www.w3.org/1999/xlink" xlink:type="simple">sp. n.</tp:taxon-status><xref ref-type="fig" rid="F5">Fig. 5D–F</xref><xref ref-type="fig" rid="F6">6C</xref></tp:nomenclature><tp:treatment-sec sec-type="Type material"><title>Type material.</title><p>Female holotype (MZUSP), 20 female paratypes (ZISP AVB 10-1210-003, 1–20) on slides and numerous paratypes preserved in alcohol from <tp:taxon-name>Tangara cayana</tp:taxon-name> (Linnaeus) (<tp:taxon-name>Passeriformes</tp:taxon-name>, <tp:taxon-name>Thraupidae</tp:taxon-name>) [feathers around ear apertures, back of the head and neck], BRAZIL: Minas Gerais, Belo Horizonte, Nova Lima, Água Limpa, <named-content xmlns:xlink="http://www.w3.org/1999/xlink" content-type="dwc:verbatimCoordinates" xlink:type="simple">20°13'S, 43°56'W</named-content>, 31 August 2010, coll. S.V. Mironov et al. (SVM-10-0831-12).</p></tp:treatment-sec><tp:treatment-sec sec-type="Type deposition"><title>Type deposition.</title><p>Holotype and 10 paratypes deposited in the MZUSP, six paratypes in the ZISP, 2 paratypes in the UMMZ, and 2 paratypes in the IPCR. Alcohol preserved paratypes deposited in the MZUSP and ZISP.</p></tp:treatment-sec><tp:treatment-sec sec-type="Description"><title>Description.</title><sec sec-type="Female (holotype)"><title>Female (holotype).</title><p>Idiosoma, including gnathosoma, 600 long (600–620 in 10 paratypes), 380 wide (380–400). Gnathosoma 125 long (125–130), 150 wide (145–150). Palps 60 long, distinctly inflated dorsally. All palpalae distinctly pectinate (<xref ref-type="fig" rid="F5">Fig. 5D</xref>). Lengths of palpalae: <italic>dF</italic> 35 (35–40), <italic>dG</italic> 30 (29–33), and <italic>l”G</italic> 29 (30–32); <italic>dF</italic> only slightly longer than <italic>dG</italic> and <italic>l”G</italic>. Setae <italic>vF</italic> about 90 long, smooth. Subcapitulum ventrally with setae <italic>n</italic> and <italic>m</italic>, about 70 long. Peritremal branch about 110 long. Idiosoma saccate, 500 long (500–520). Anterior region of propodonotum covered by short rounded scales situated irregularly in its posterior half (4E, 5C). Dorsal shield entire, 190 long in midline (180–200), 330 at maximum width (330–350). Anterior margin of dorsal shield almost straight with pair of lateral anteriad directed projections; its posterior margin almost straight (4F). This shield covered by fine rhomboid-like pattern, almost indistinct in anterior half and slightly better discernible in posterior half. Ventral surface of idiosoma with indistinct transverse striations, without scales or verrucosities. Setal lengths: <italic>vi, ve</italic>, and <italic>si</italic> - all distinctly barbed, subequal in length, 150–170; <italic>se, c2</italic>,and <italic>1a</italic> 8–12- all smooth; <italic>h1</italic> whip-like, 230 (210–240); <italic>1b</italic> smooth, 30–35, <italic>3a</italic> absent. Legs as in previous species.</p></sec><sec sec-type="Male"><title>Male.</title><p>Unknown.</p></sec></tp:treatment-sec><tp:treatment-sec sec-type="Etymology"><title>Etymology.</title><p>The species name derives from the generic name of the host and is a noun in apposition.</p></tp:treatment-sec><tp:treatment-sec sec-type="Differential diagnosis"><title>Differential diagnosis.</title><p>This new species is closest to <tp:taxon-name>Neharpyrhynchus mironovi</tp:taxon-name> and differs by the following characters. In females of <tp:taxon-name>Neharpyrhynchus tanagra</tp:taxon-name>, setae <italic>c2</italic> are 8–12 long, the posterior margin of the dorsal shield is almost straight. In <tp:taxon-name>Neharpyrhynchus mironovi</tp:taxon-name>, setae <italic>c2</italic> are 50–60 long, the posterior margin of the dorsal shield is widely concave. Both species are collected from the hosts belonging to the family <tp:taxon-name>Thraupidae</tp:taxon-name>.<!--PageBreak--></p></tp:treatment-sec><tp:treatment-sec><!--Section generated to contain objects referenced in tp:taxon-treatment.--><fig id="F5" position="float" orientation="portrait"><label>Figure 5.</label><caption><p><tp:taxon-name>Neharpyrhynchus</tp:taxon-name> spp, details of females. <tp:taxon-name>Neharpyrhynchus mironovi</tp:taxon-name> sp. n., holotype (<bold>A–C</bold>), <bold>A</bold> palp in dorsal view <bold>B</bold> leg I in dorsal view <bold>C</bold> leg II in dorsal view; <tp:taxon-name>Neharpyrhynchus tangara</tp:taxon-name> sp. n. (<bold>D–F</bold>), <bold>D</bold> palp in dorsal view <bold>E</bold> anterior part of propodonotum <bold>F</bold> posterior margin of dorsal shield. Scale bars: <bold>A–D</bold> = 25 μm; <bold>E</bold> and <bold>F</bold> = 100 μm.</p></caption><graphic xmlns:xlink="http://www.w3.org/1999/xlink" xlink:href="ZooKeys-089-015-g005.jpg" position="float" orientation="portrait" xlink:type="simple"/></fig><fig id="F6" position="float" orientation="portrait"><label>Figure 6.</label><caption><p><tp:taxon-name>Neharpyrhynchus</tp:taxon-name> spp, anterior part of propodonotum, <bold>A</bold> <tp:taxon-name>Neharpyrhynchus chlorospingus</tp:taxon-name> sp. n. <bold>B</bold> <tp:taxon-name>Neharpyrhynchus mironovi</tp:taxon-name> sp. n. <bold>C</bold> <tp:taxon-name>Neharpyrhynchus tangara</tp:taxon-name> sp. n. <bold>D</bold> <tp:taxon-name>Neharpyrhynchus trochilinus</tp:taxon-name> (Fain).</p></caption><graphic xmlns:xlink="http://www.w3.org/1999/xlink" xlink:href="ZooKeys-089-015-g006.jpg" position="float" orientation="portrait" xlink:type="simple"/></fig></tp:treatment-sec></tp:taxon-treatment>
