# Supplementary material for: Mites of the genus Neharpyrhynchus Fain (Acariformes, Harpirhynchidae) from Neotropical birds
Source: Zookeys. 2011 Apr 11;(89):15–31. doi: 10.3897/zookeys.89.974 (PMC3082961; doi:10.3897/zookeys.89.974)
Supplement: XML Treatment for Neharpyrhynchus trochilinus [file zookeys.89.974-treatment5.xml]

<!DOCTYPE tp:taxon-treatment
  PUBLIC "-//TaxonX//DTD Taxonomic Treatment Publishing DTD v0 20100105//EN" "tax-treatment-NSO.dtd">
<tp:taxon-treatment xmlns:tp="http://www.plazi.org/taxpub"><tp:treatment-meta><mixed-citation publication-type="journal"><person-group><name><surname>Andre V.</surname><given-names>Bochkov</given-names></name><name><surname>Ivan</surname><given-names>Literak</given-names></name></person-group><article-title>Mites of the genus <italic>Neharpyrhynchus</italic> Fain (Acariformes, Harpirhynchidae) from Neotropical birds</article-title><source>Zookeys</source><day>11</day><month>4</month><year>2011</year><volume>2011</volume><issue>89</issue><fpage>15</fpage><lpage>31</lpage><pub-id pub-id-type="doi">10.3897/zookeys.89.974</pub-id></mixed-citation></tp:treatment-meta><tp:nomenclature><tp:taxon-name>
                        <tp:taxon-name-part taxon-name-part-type="genus">Neharpyrhynchus</tp:taxon-name-part>
                        <tp:taxon-name-part taxon-name-part-type="species">trochilinus</tp:taxon-name-part>
                    </tp:taxon-name><tp:taxon-authority>(Fain, 1972)</tp:taxon-authority><xref ref-type="fig" rid="F6">Fig. 6D</xref><tp:nomenclature-citation-list><tp:nomenclature-citation><tp:taxon-name>Harpyrhynchus (Neharpyrhynchus) trochilinus</tp:taxon-name><comment> Fain, 1972: 55.</comment></tp:nomenclature-citation><tp:nomenclature-citation><tp:taxon-name>Neharpyrhynchus trochilinus</tp:taxon-name><comment><xref ref-type="bibr" rid="B7">Fain 1995</xref>: 80, figs 17, 18; <xref ref-type="bibr" rid="B4">Bochkov et al. 2007</xref>: 38; <xref ref-type="bibr" rid="B14">Martinu et al. 2008</xref>: 207, fig. 1 [types in IRSNB].</comment></tp:nomenclature-citation></tp:nomenclature-citation-list></tp:nomenclature><tp:treatment-sec sec-type="Material examined"><title>Material examined.</title><p>26 females (ZISP AVB 10-1210-004, 1–26) from <tp:taxon-name>Panterpe insignis</tp:taxon-name> Cabanis &amp; Heine (<tp:taxon-name>Apodiformes</tp:taxon-name>, <tp:taxon-name>Trochilidae</tp:taxon-name>) [feathers of neck], COSTA RICA: Cerro de la Mueste, <named-content xmlns:xlink="http://www.w3.org/1999/xlink" content-type="dwc:verbatimCoordinates" xlink:type="simple">9°34'N, 83°45'W</named-content>, 14 August 2010, coll. I. Literak et al. (CM 199); 10 females from same host (ZISP AVB 10-1210-005,1–10) and locality, 11 August 2010, coll. I. Literak et al. (CM 13); 10 females (ZISP AVB 10-1210-006, 1–10) from same host and locality, 13 August 2010, coll. I. Literak et al. (CM 151).</p><p>20 females (ZISP AVB 10-1210-007, 1–20) from <tp:taxon-name>Eugenes fulgens</tp:taxon-name> (Swainson) (<tp:taxon-name>Passeriformes</tp:taxon-name>, <tp:taxon-name>Trochilidae</tp:taxon-name>) [feathers of head, chest, and neck], COSTA RICA: Cerro de la Mueste, <named-content xmlns:xlink="http://www.w3.org/1999/xlink" content-type="dwc:verbatimCoordinates" xlink:type="simple">9°34'N, 83°45'W</named-content>, 13 August 2010, coll. I. Literak et al. (CM 152).</p><p>27 females (ZISP AVB 10-1210-008, 1–27) from <tp:taxon-name>Amazilia lactea</tp:taxon-name> (Lesson) (<tp:taxon-name>Apodiformes</tp:taxon-name>, <tp:taxon-name>Trochilidae</tp:taxon-name>) [feathers of head and neck], BRAZIL: Minas Gerais, Belo Horizonte, Nova Lima, Área de Proteção Permanente (Permanent area for protection) do Condomínio Miguelão, <named-content xmlns:xlink="http://www.w3.org/1999/xlink" content-type="dwc:verbatimCoordinates" xlink:type="simple">20°07'S, 43°58'W</named-content>, 4 September 2010, coll. S.V. Mironov et al. (SVM-10-0904-1).</p></tp:treatment-sec><tp:treatment-sec sec-type="Hosts and distribution"><title>Hosts and distribution.</title><p>This species was briefly diagnosed from both sexes collected from an unidentified species of hummingbird (<tp:taxon-name>Trochilidae</tp:taxon-name>) that originated from South America (exact locality unknown) and died in the Zoo of Antwerp (Belgium) during its quarantine. Later on, <xref ref-type="bibr" rid="B7">Fain (1995)</xref> provided the full description of this species based on the type specimens and newly obtained specimens from <tp:taxon-name>Chrysolampis mosquitus</tp:taxon-name> (Linnaeus) (<tp:taxon-name>Trochilidae</tp:taxon-name>) that also originated in South America (without exact locality) and died in the Zoo quarantine. The trochilids, <tp:taxon-name>Panterpe insignis, Eugenes fulgens</tp:taxon-name> (Costa Rica), and <tp:taxon-name>Amazilia lactea</tp:taxon-name> (Brazil) are new hosts for this mite species. It is probable, that this species is associated exclusively with hummingbirds and is widely distributed on representatives of this host family.</p></tp:treatment-sec><tp:treatment-sec sec-type="Remarks"><title>Remarks.</title><p>The longitudinally subdivided dorsal shield of this species is an artifact sometimes induced by the mite mounting. In this species, actually, the dorsal shield is entire. It differs from the closely related <tp:taxon-name>Neharpyrhynchus baile</tp:taxon-name> Bochkov et al. by the following characters. In females of <tp:taxon-name>Neharpyrhynchus trochilinus</tp:taxon-name>, setae <italic>dF</italic>, <italic>dG</italic>, and <italic>l”G</italic> are subequal, legs III and IV with 5–6 setae each, setae <italic>si</italic> and <italic>se</italic> 25–35 long. In <tp:taxon-name>Neharpyrhynchus baile</tp:taxon-name>, setae <italic>dF</italic> is about 1.5 times longer than <italic>dG</italic> and <italic>l”G</italic>, legs III and IV as a rule with 4 setae each, setae <italic>si</italic> and <italic>se</italic> are 6–12 long.</p><fig id="F5" position="float" orientation="portrait"><label>Figure 5.</label><caption><p><tp:taxon-name>Neharpyrhynchus</tp:taxon-name> spp, details of females. <tp:taxon-name>Neharpyrhynchus mironovi</tp:taxon-name> sp. n., holotype (<bold>A–C</bold>), <bold>A</bold> palp in dorsal view <bold>B</bold> leg I in dorsal view <bold>C</bold> leg II in dorsal view; <tp:taxon-name>Neharpyrhynchus tangara</tp:taxon-name> sp. n. (<bold>D–F</bold>), <bold>D</bold> palp in dorsal view <bold>E</bold> anterior part of propodonotum <bold>F</bold> posterior margin of dorsal shield. Scale bars: <bold>A–D</bold> = 25 μm; <bold>E</bold> and <bold>F</bold> = 100 μm.</p></caption><graphic xmlns:xlink="http://www.w3.org/1999/xlink" xlink:href="ZooKeys-089-015-g005.jpg" position="float" orientation="portrait" xlink:type="simple"/></fig><fig id="F6" position="float" orientation="portrait"><label>Figure 6.</label><caption><p><tp:taxon-name>Neharpyrhynchus</tp:taxon-name> spp, anterior part of propodonotum, <bold>A</bold> <tp:taxon-name>Neharpyrhynchus chlorospingus</tp:taxon-name> sp. n. <bold>B</bold> <tp:taxon-name>Neharpyrhynchus mironovi</tp:taxon-name> sp. n. <bold>C</bold> <tp:taxon-name>Neharpyrhynchus tangara</tp:taxon-name> sp. n. <bold>D</bold> <tp:taxon-name>Neharpyrhynchus trochilinus</tp:taxon-name> (Fain).</p></caption><graphic xmlns:xlink="http://www.w3.org/1999/xlink" xlink:href="ZooKeys-089-015-g006.jpg" position="float" orientation="portrait" xlink:type="simple"/></fig></tp:treatment-sec><ref-list><ref id="B7"><mixed-citation xmlns:xlink="http://www.w3.org/1999/xlink" xlink:type="simple"><person-group><name name-style="western"><surname>Fain</surname><given-names>A</given-names></name></person-group> (<year>1995</year>)<article-title> New observations on the Harpirhynchidae Dubinin, 1957 (Acari: Prostigmata). II. On some new or little-known taxa in the Harpirhynchinae.</article-title><source>Bulletin de I’lnstitut Royal des Sciences Naturelles de Belgique, Entomologie</source><volume>65</volume>:<fpage>73</fpage>-<lpage>100</lpage>.</mixed-citation></ref><ref id="B4"><mixed-citation xmlns:xlink="http://www.w3.org/1999/xlink" xlink:type="simple"><person-group><name name-style="western"><surname>Bochkov</surname><given-names>AV</given-names></name><name name-style="western"><surname>Literak</surname><given-names>I</given-names></name><name name-style="western"><surname>Capek</surname><given-names>M</given-names></name></person-group> (<year>2007</year>)<article-title> <italic>Neharpyrhynchus baile</italic> n. sp. (Prostigmata: Harpirhynchidae) parasitizing <italic>Turdus leucomelas</italic> Vieillot (Aves: Turdidae) from Brazil.</article-title><source>International Journal of Acarology</source><volume>33</volume>:<fpage>35</fpage>-<lpage>39</lpage>.</mixed-citation></ref><ref id="B14"><mixed-citation xmlns:xlink="http://www.w3.org/1999/xlink" xlink:type="simple"><person-group><name name-style="western"><surname>Martinu</surname><given-names>J</given-names></name><name name-style="western"><surname>Dusbabek</surname><given-names>F</given-names></name><name name-style="western"><surname>Literak</surname><given-names>I</given-names></name></person-group> (<year>2008</year>)<article-title> A review of mites of the genus <italic>Neharpyrhynchus</italic> Fain (Acari: Harpirhynchidae) – ectoparasites of wild birds, including description of four new species.</article-title><source>International Journal of Acarology</source><volume>34</volume>:<fpage>197</fpage>-<lpage>209</lpage>.</mixed-citation></ref></ref-list></tp:taxon-treatment>
